# Supplementary material for: Implementation of the Multidisciplinary Guideline on Chronic Pain in Vulnerable Nursing Home Residents to Improve Recognition and Treatment: A Qualitative Process Evaluation
Source: Healthcare (Basel). 2021 Jul 16;9(7):905. doi: 10.3390/healthcare9070905 (PMC8305707; doi:10.3390/healthcare9070905)
Supplement: Supplementary file 1 [file healthcare-09-00905-s001.zip]

Archive with 2 entries (2 files):
- supliment 1.pdf
- supliment 2.pdf
